# Supplementary material for: Quantification of epigenetic biomarkers: an evaluation of established and emerging methods for DNA methylation analysis
Source: BMC Genomics. 2014 Dec 23;15(1):1174. doi: 10.1186/1471-2164-15-1174 (PMC4523014; doi:10.1186/1471-2164-15-1174)
Supplement: Supplementary file 4 — Additional file 4: Shows the predicted statistical error associated with dPCR measurements [ [55] ]. (XLSX 43 KB) [file 12864_2014_7081_MOESM4_ESM.xlsx]

## Sheet: Methylight dPCR
Additional file 4: Predicted statistical error associated with dPCR measurements
A. dPCR Methylight data
Formulae for calculation of normalised % methylation
R =	p14M copies (lt)			normR =	R		R =	ln(R)
	COL2A1 copies (lr)				R(100% sample)
Calculations of Var(R) and SD (R) based on Whale et al 2012 Nucl. Acids Res. [55]																	*Table 2
										Poisson predicted values						Prediction	Observation
Sample	Count (k)	#Partitions (n)	Technique	Expt#	Assay	l	Reference	R	R	Var (R)	SD (R)	SD(R)	SD (normR)	normR	Mean normR	Average SD	normR Mean +/-SD*
1	63	770	MethyLight	3	p14_M	0.0853598	Exp054	-0.455767	0.633961	0.0262075	0.161887	0.10263	0	1	1	0	100
0.9	38	770	MethyLight	3	p14_M	0.05061	Exp054	-0.812542	0.443729	0.0383827	0.195915	0.0869331	0.177884	0.69993	0.76691	0.202476	77 ± 27
0.75	34	770	MethyLight	3	p14_M	0.0451604	Exp054	-0.585777	0.556673	0.0460926	0.214692	0.119513	0.236106	0.878087	0.811121	0.220458	81 ± 13
0.5	14	770	MethyLight	3	p14_M	0.0183491	Exp054	-1.5206	0.218582	0.0875691	0.295921	0.0646828	0.116299	0.344787	0.524136	0.162015	52 ± 16
0.25	6	770	MethyLight	3	p14_M	0.00782273	Exp054	-2.4542	0.0859323	0.181603	0.426149	0.03662	0.0617913	0.135548	0.213286	0.0816256	21 ± 7
0.1	5	770	MethyLight	3	p14_M	0.00651468	Exp054	-2.05009	0.128723	0.226322	0.475733	0.0612379	0.102035	0.203046	0.166693	0.0805416	17 ± 4
0	0	770	MethyLight	3	p14_M	0	Exp054	#NUM!	#NUM!					#NUM!	#NUM!		0
1	97	770	MethyLight	3	COL2A1	0.134645	Exp054
0.9	83	770	MethyLight	3	COL2A1	0.114056	Exp054
0.75	60	770	MethyLight	3	COL2A1	0.0811255	Exp054
0.5	62	770	MethyLight	3	COL2A1	0.0839464	Exp054
0.25	67	770	MethyLight	3	COL2A1	0.0910336	Exp054
0.1	38	770	MethyLight	3	COL2A1	0.05061	Exp054
0	50	770	MethyLight	3	COL2A1	0.0671393	Exp054
1	41	770	MethyLight	2	p14_M	0.0547168	Exp046	-0.284313	0.752531	0.042923	0.207179	0.155908	0	1
0.9	28	770	MethyLight	2	p14_M	0.0370413	Exp046	-0.914712	0.400632	0.0504347	0.224577	0.0899726	0.162666	0.532379
0.75	41	770	MethyLight	2	p14_M	0.0547168	Exp046	-0.393827	0.67447	0.0410721	0.202663	0.13669	0.259756	0.896269
0.5	21	770	MethyLight	2	p14_M	0.0276515	Exp046	-0.755149	0.46994	0.0703559	0.265247	0.12465	0.210181	0.62448
0.25	12	770	MethyLight	2	p14_M	0.0157071	Exp046	-1.75711	0.172542	0.0982707	0.313482	0.0540888	0.0861546	0.229282
0.1	5	770	MethyLight	2	p14_M	0.00651468	Exp046	-2.3532	0.0950644	0.219616	0.468632	0.0445502	0.0647278	0.126326
0	0	770	MethyLight	2	p14_M	0	Exp046	#NUM!	#NUM!	#DIV/0!	#DIV/0!			#NUM!
1	54	770	MethyLight	2	COL2A1	0.0727103	Exp046
0.9	68	770	MethyLight	2	COL2A1	0.0924571	Exp046
0.75	60	770	MethyLight	2	COL2A1	0.0811255	Exp046
0.5	44	770	MethyLight	2	COL2A1	0.0588405	Exp046
0.25	67	770	MethyLight	2	COL2A1	0.0910336	Exp046
0.1	51	770	MethyLight	2	COL2A1	0.0685292	Exp046
0	41	770	MethyLight	2	COL2A1	0.0547168	Exp046
1	51	770	MethyLight	1	p14_M	0.0685292	Exp035	-0.416348	0.659451	0.0327853	0.181067	0.119405	0	1
0.9	58	770	MethyLight	1	p14_M	0.0783126	Exp035	-0.350165	0.704572	0.0296086	0.172071	0.121237	0.266879	1.06842
0.75	48	770	MethyLight	1	p14_M	0.0643654	Exp035	-0.833368	0.434583	0.0302917	0.174045	0.0756371	0.165511	0.659008
0.5	38	770	MethyLight	1	p14_M	0.05061	Exp035	-0.921951	0.397742	0.0372056	0.192888	0.0767196	0.159566	0.603142
0.25	13	770	MethyLight	1	p14_M	0.0170273	Exp035	-1.70723	0.181368	0.0914283	0.302371	0.0548403	0.0969308	0.275028
0.1	7	770	MethyLight	1	p14_M	0.00913248	Exp035	-2.18416	0.112572	0.159534	0.399417	0.0449633	0.0748618	0.170706
0	0	770	MethyLight	1	p14_M	0	Exp035	#NUM!	#NUM!	#DIV/0!	#DIV/0!			#NUM!
1	76	770	MethyLight	1	COL2A1	0.103919	Exp035
0.9	81	770	MethyLight	1	COL2A1	0.111149	Exp035
0.75	106	770	MethyLight	1	COL2A1	0.148108	Exp035
0.5	92	770	MethyLight	1	COL2A1	0.127243	Exp035
0.25	69	770	MethyLight	1	COL2A1	0.0938826	Exp035
0.1	60	770	MethyLight	1	COL2A1	0.0811255	Exp035
0	81	770	MethyLight	1	COL2A1	0.111149	Exp035

## Sheet: MSRE dPCR
Additional file 4: Predicted statistical error associated with dPCR measurements
B. MSRE dPCR data
Formulae for calculation of normalised % methylation
R =	p14 digest copies (lt)			normR =	R		R =	ln(R)
	p14 Mock copies (lr)				R(100% sample)
Calculations of Var(R) and SD (R) based on Whale et al 2012 Nucl. Acids Res. [55]																	*Table 1
										Poisson predicted values						Prediction	Observation
Sample	Count (k)	#Partitions (n)	Technique	Expt#	Assay	l	Reference	R	R	Var (R)	SD (R)	SD(R)	SD (normR)	normR	Mean normR	Average SD	normR Mean +/-SD*
1	50	3080	MSRE	1	Digest	0.016367	Exp030	-0.310454	0.733114	0.0347069	0.186298	0.136578	0	1	1	0	100
0.9	28	3080	MSRE	1	Digest	0.00913248	Exp030	-0.800517	0.449096	0.0518441	0.227693	0.102256	0.180221	0.612588	0.62627	0.171881	63 ± 12
0.75	51	3080	MSRE	1	Digest	0.0166971	Exp030	-0.213288	0.807924	0.0354819	0.188366	0.152186	0.291966	1.10204	0.928161	0.236428	93 ± 32
0.5	31	3080	MSRE	1	Digest	0.0101159	Exp030	-0.714409	0.489481	0.0481319	0.21939	0.107387	0.192168	0.667674	0.546688	0.155767	55 ± 11
0.25	12	3080	MSRE	1	Digest	0.00390371	Exp030	-1.58308	0.205343	0.100575	0.317136	0.0651216	0.103022	0.280096	0.241278	0.0851129	24 ± 7
0.1	7	3080	MSRE	1	Digest	0.00227531	Exp030	-2.15712	0.115658	0.159524	0.399405	0.0461944	0.0695287	0.157763	0.124486	0.0603943	12 ± 5
0	0	3080	MSRE	1	Digest	0	Exp030	#NUM!	#NUM!					#NUM!	#NUM!		0
1	68	3080	MSRE	1	Mock	0.0223253	Exp030
0.9	62	3080	MSRE	1	Mock	0.0203352	Exp030
0.75	63	3080	MSRE	1	Mock	0.0206666	Exp030
0.5	63	3080	MSRE	1	Mock	0.0206666	Exp030
0.25	58	3080	MSRE	1	Mock	0.0190107	Exp030
0.1	60	3080	MSRE	1	Mock	0.0196728	Exp030
0	72	3080	MSRE	1	Mock	0.0236542	Exp030
1	49	3080	MSRE	2	Digest	0.016037	Exp038	-0.315841	0.729175	0.0353346	0.187975	0.137067	0	1
0.9	19	3080	MSRE	2	Digest	0.00618794	Exp038	-0.972664	0.378075	0.0726322	0.269504	0.101892	0.170369	0.518496
0.75	63	3080	MSRE	2	Digest	0.0206666	Exp038	-0.202987	0.816289	0.0288613	0.169886	0.138676	0.283639	1.11947
0.5	19	3080	MSRE	2	Digest	0.00618794	Exp038	-1.10485	0.331262	0.0701761	0.264908	0.0877539	0.147567	0.454297
0.25	15	3080	MSRE	2	Digest	0.00488203	Exp038	-1.57798	0.206392	0.0805563	0.283824	0.058579	0.0963573	0.283048
0.1	5	3080	MSRE	2	Digest	0.0016247	Exp038	-2.24758	0.105655	0.221277	0.470401	0.0497002	0.0734	0.144897
0	0	3080	MSRE	2	Digest	0	Exp038	#NUM!	#NUM!	#DIV/0!	#DIV/0!			#NUM!
1	67	3080	MSRE	2	Mock	0.0219933	Exp038
0.9	50	3080	MSRE	2	Mock	0.016367	Exp038
0.75	77	3080	MSRE	2	Mock	0.0253178	Exp038
0.5	57	3080	MSRE	2	Mock	0.0186799	Exp038
0.25	72	3080	MSRE	2	Mock	0.0236542	Exp038
0.1	47	3080	MSRE	2	Mock	0.0153774	Exp038
0	59	3080	MSRE	2	Mock	0.0193417	Exp038
1	79.0734	3080	MSRE	3	Digest	0.0260085	Exp042	-0.0258439	0.974487	0.0249759	0.158038	0.154006	0	1
0.9	72.9243	3080	MSRE	3	Digest	0.0239615	Exp042	-0.316563	0.728649	0.0237507	0.154113	0.112294	0.165054	0.747726
0.75	49.4226	3080	MSRE	3	Digest	0.0161764	Exp042	-0.600371	0.548608	0.0314091	0.177226	0.0972276	0.13368	0.562971
0.5	42.3111	3080	MSRE	3	Digest	0.0138326	Exp042	-0.683445	0.504875	0.035649	0.188809	0.0953251	0.127565	0.518093
0.25	12.0274	3080	MSRE	3	Digest	0.00391263	Exp042	-1.85413	0.156589	0.0963015	0.310325	0.0485936	0.0559598	0.160689
0.1	4.00651	3080	MSRE	3	Digest	0.00130166	Exp042	-2.67375	0.068993	0.266966	0.516688	0.0356479	0.0382541	0.0707993
0	0	3080	MSRE	3	Digest	0	Exp042	#NUM!	#NUM!	#DIV/0!	#DIV/0!			#NUM!
1	81.1161	3080	MSRE	3	Mock	0.0266894	Exp042
0.9	99.6381	3080	MSRE	3	Mock	0.0328849	Exp042
0.75	89.4921	3080	MSRE	3	Mock	0.0294863	Exp042
0.5	83.2405	3080	MSRE	3	Mock	0.0273981	Exp042
0.25	76.0051	3080	MSRE	3	Mock	0.0249866	Exp042
0.1	57.5643	3080	MSRE	3	Mock	0.0188666	Exp042
0	85.2794	3080	MSRE	3	Mock	0.0280787	Exp042

## Sheet: MDRE dPCR
Additional file 4: Predicted statistical error associated with dPCR measurements
C. MDRE dPCR data
Formulae for calculation of normalised % methylation
R =	p14 digest copies (lt)			normR =	R		normR' =	1 - normR		R =	ln(R)
	p14 Mock copies (lr)				R(0% sample)
Calculations of Var(R) and SD (R) based on Whale et al 2012 Nucl. Acids Res. [55]																		*Table 1
										Poisson predicted values							Prediction	Observation
Sample	Count (k)	#Partitions (n)	Technique	Expt#	Assay	l	Reference	R	R	Var (R)	SD (R)	SD(R)	SD (normR)	normR	normR'	Mean normR	Average SD	normR Mean +/-SD*
1	9	3080	MDRE	1	Digest	0.00292636	Exp030	-2.03196	0.131078	0.125818	0.354708	0.0464944	0.0492028	0.125772	0.874228	0.938178	0.028534	94 ± 6
0.9	14	3080	MDRE	1	Digest	0.00455582	Exp030	-1.49595	0.224036	0.0875583	0.295902	0.0662927	0.0728298	0.214967	0.785033	0.856823	0.0506305	86 ± 6
0.75	24	3080	MDRE	1	Digest	0.00782273	Exp030	-0.971488	0.37852	0.0575405	0.239876	0.0907977	0.105742	0.363198	0.636802	0.742775	0.0741399	74 ± 13
0.5	37	3080	MDRE	1	Digest	0.0120857	Exp030	-0.536496	0.584794	0.0429009	0.207125	0.121126	0.148591	0.561123	0.438877	0.585854	0.108773	59 ± 16
0.25	37	3080	MDRE	1	Digest	0.0120857	Exp030	-0.452979	0.635732	0.0442693	0.210403	0.13376	0.163102	0.609999	0.390001	0.308115	0.166824	31 ± 17
0.1	75	3080	MDRE	1	Digest	0.024652	Exp030	0.225624	1.2531	0.0300012	0.173209	0.217048	0.28763	1.20238	-0.202383	0.113702	0.217753	11 ± 28
0	75	3080	MDRE	1	Digest	0.024652	Exp030	0.0413189	1.04218	0.0272235	0.164996	0.171956	0.233339	1	0	0	0.226117	0
1	68	3080	MDRE	1	Mock	0.0223253	Exp030
0.9	62	3080	MDRE	1	Mock	0.0203352	Exp030
0.75	63	3080	MDRE	1	Mock	0.0206666	Exp030
0.5	63	3080	MDRE	1	Mock	0.0206666	Exp030
0.25	58	3080	MDRE	1	Mock	0.0190107	Exp030
0.1	60	3080	MDRE	1	Mock	0.0196728	Exp030
0	72	3080	MDRE	1	Mock	0.0236542	Exp030
1	3	3080	MDRE	2	Digest	0.000974501	Exp038	-3.11657	0.0443089	0.348259	0.590135	0.0261482	0.0188023	0.0306235	0.969377
0.9	7	3080	MDRE	2	Digest	0.00227531	Exp038	-1.97315	0.139019	0.162858	0.403556	0.0561018	0.0420536	0.0960807	0.903919
0.75	33	3080	MDRE	2	Digest	0.0107721	Exp038	-0.854549	0.425475	0.043291	0.208065	0.0885265	0.0789083	0.294061	0.705939
0.5	20	3080	MDRE	2	Digest	0.00651468	Exp038	-1.05339	0.348754	0.0675445	0.259893	0.0906388	0.0747833	0.241036	0.758964
0.25	92	3080	MDRE	2	Digest	0.0303253	Exp038	0.248443	1.28203	0.0247599	0.157353	0.201731	0.204898	0.886056	0.113944
0.1	45	3080	MDRE	2	Digest	0.0147182	Exp038	-0.0438139	0.957132	0.0434996	0.208566	0.199625	0.177766	0.661508	0.338492
0	85	3080	MDRE	2	Digest	0.0279854	Exp038	0.369419	1.44689	0.0287152	0.169455	0.245184	0.239646	1	0
1	67	3080	MDRE	2	Mock	0.0219933	Exp038
0.9	50	3080	MDRE	2	Mock	0.016367	Exp038
0.75	77	3080	MDRE	2	Mock	0.0253178	Exp038
0.5	57	3080	MDRE	2	Mock	0.0186799	Exp038
0.25	72	3080	MDRE	2	Mock	0.0236542	Exp038
0.1	47	3080	MDRE	2	Mock	0.0153774	Exp038
0	59	3080	MDRE	2	Mock	0.0193417	Exp038
1	3.00325	3080	MDRE	3	Digest	0.000975557	Exp042	-3.30901	0.0365522	0.345301	0.587623	0.0214789	0.017597	0.0290715	0.970928
0.9	15.0516	3080	MDRE	3	Digest	0.00489885	Exp042	-1.90401	0.14897	0.0764756	0.276542	0.0411965	0.037008	0.118482	0.881518
0.75	13.0372	3080	MDRE	3	Digest	0.00424183	Exp042	-1.93893	0.143858	0.0878788	0.296444	0.0426457	0.0377688	0.114416	0.885584
0.5	46.361	3080	MDRE	3	Digest	0.0151667	Exp042	-0.591368	0.553569	0.0335844	0.18326	0.101447	0.102946	0.440277	0.559723
0.25	55.5756	3080	MDRE	3	Digest	0.0182088	Exp042	-0.316434	0.728743	0.0311517	0.176498	0.128622	0.132473	0.5796	0.4204
0.1	57.5399	3080	MDRE	3	Digest	0.0188585	Exp042	-0.000427441	0.999573	0.0347521	0.186419	0.18634	0.187863	0.795002	0.204998
0	106.839	3080	MDRE	3	Digest	0.0353039	Exp042	0.228983	1.25732	0.0210878	0.145216	0.182583	0.205367	1	0
1	81.1161	3080	MDRE	3	Mock	0.0266894	Exp042
0.9	99.6381	3080	MDRE	3	Mock	0.0328849	Exp042
0.75	89.4921	3080	MDRE	3	Mock	0.0294863	Exp042
0.5	83.2405	3080	MDRE	3	Mock	0.0273981	Exp042
0.25	76.0051	3080	MDRE	3	Mock	0.0249866	Exp042
0.1	57.5643	3080	MDRE	3	Mock	0.0188666	Exp042
0	85.2794	3080	MDRE	3	Mock	0.0280787	Exp042
